# Supplementary material for: A Pilot Study on Management Practices in Dairy Farms in the Basque Country: Focus on Colostrum Feeding and Vaccination
Source: Animals (Basel). 2025 May 6;15(9):1336. doi: 10.3390/ani15091336 (PMC12071018; doi:10.3390/ani15091336)
Supplement: Supplementary file 1 [file animals-15-01336-s001.zip]

Archive with 1 entries (1 files):
- animals-3594427-supplementary.pdf
